# Supplementary material for: The PIN domain endonuclease Utp24 cleaves pre-ribosomal RNA at two coupled sites in yeast and humans
Source: Nucleic Acids Res. 2016 Mar 31;44(11):5399–409. doi: 10.1093/nar/gkw213 (PMC4914098; doi:10.1093/nar/gkw213)
Supplement: Supplementary Data [file gkw213_Supplementary_Data.zip]

Archive with 1 entries (1 files):
- nar-00061-r-2016-File003.pdf
